# Supplementary material for: L-Lactic Acid-Based N-Doped Carbon Quantum Dots with Phenylenediamine Isomers as a Nitrogen Source for the Highly Sensitive Detection of Fe3+ Ions
Source: Materials (Basel). 2026 Jun 10;19(12):2481. doi: 10.3390/ma19122481 (PMC13302333; doi:10.3390/ma19122481)
Supplement: Supplementary file 1 [file materials-19-02481-s001.zip]

Archive with 1 entries (1 files):
- materials-4345505-supplementary.pdf
